# Supplementary material for: Interpretation of Strengthening Mechanism of Densified Wood from Supramolecular Structures
Source: Molecules. 2022 Jun 29;27(13):4167. doi: 10.3390/molecules27134167 (PMC9268594; doi:10.3390/molecules27134167)
Supplement: Supplementary file 1 [file molecules-27-04167-s001.zip]

Archive with 1 entries (1 files):
- New Microsoft Word Document.pdf
